# Supplementary material for: An Evidence-Based Procedure for Self-Management of Medication in Hospital: Development and Validation of the SelfMED Procedure
Source: Pharmacy (Basel). 2018 Jul 26;6(3):77. doi: 10.3390/pharmacy6030077 (PMC6164845; doi:10.3390/pharmacy6030077)
Supplement: Supplementary file 1 [file pharmacy-06-00077-s001.zip]

Archive with 3 entries (3 files):
- Supplementary Files/Figure S1.pdf
- Supplementary Files/Figure S2.pdf
- Supplementary Files/Figure S3.pdf
